# Supplementary material for: Effect of Graphene Oxide on the Mechanical Properties and Durability of High-Strength Lightweight Concrete Containing Shale Ceramsite
Source: Materials (Basel). 2023 Mar 30;16(7):2756. doi: 10.3390/ma16072756 (PMC10095860; doi:10.3390/ma16072756)
Supplement: Supplementary file 1 [file materials-16-02756-s001.zip]

Archive with 1 entries (1 files):
- materials-2267814-supplementary.pdf
